# Supplementary material for: Protein Intake and Frailty in Older Adults: A Systematic Review and Meta-Analysis of Observational Studies
Source: Nutrients. 2022 Jul 5;14(13):2767. doi: 10.3390/nu14132767 (PMC9269106; doi:10.3390/nu14132767)
Supplement: Supplementary file 1 [file nutrients-14-02767-s001.zip]

Archive with 1 entries (1 files):
- nutrients-1799711-supplementary.pdf
